# Supplementary material for: Genome-Wide Association Studies Reveal the Genetic Basis of Fertility Restoration of CMS-WA and CMS-HL in xian/indica and aus Accessions of Rice (Oryza sativa L.)
Source: Rice (N Y). 2020 Feb 10;13:11. doi: 10.1186/s12284-020-0372-0 (PMC7010892; doi:10.1186/s12284-020-0372-0)
Supplement: Supplementary file 2 — Additional file 2: Table S1. Names, origin, population structure, haplotypes of Rf genes and fertility traits of 337 O. sativa accessions. ‘New’ in the columns of the three Rf genes haplotype indicates that the paternal line carries a novel allele, which does not belong to any main haplotypes in this study. Table S2. Primers used in this study. Table S3. Haplotype classification of Rf4. Red numbers in the Position column indicate selected SNPs to differentiate different haplotypes in the partial sequencing of Rf4. Table S4. Haplotype classification of Rf5. Red numbers in the Position column indicate selected SNPs to differentiate different haplotypes in the partial sequencing of Rf5. [file 12284_2020_372_MOESM2_ESM.xlsx]

## Sheet: Table S1
Table S1 Names, origin, population structure, haplotypes of Rf genes and fertility traits of 337 O. sativa accessions.
Paternal ID	Name	Origin	Latitude	Longitude	Subpopulation (sequence-based)	Rf4haplotype	Rf5haplotype	Rf6haplotype	WA-CMS						HL-CMS
									2013 year			2014 year			2013 year		2014 year
									PF	BSS	NSS	PF	BSS	NSS	BSS	NSS	BSS	NSS
C001	Sadu-cho	Philippines	14.6	121	XI I		New	H4				0	0	3.8	4.52	38.05	8.38	72.34
C006	Shan-Huang Zhan-2	China	39.54	116.28	XI II	H2	H1	H8	85	16.44	67.51	50	8.21	28.95	29.54	74.57	31.36	77.17
C007	Swarna	India	28.6	77.2	XI II	H2	H1	H8	81	3.78	61.43	50	8.98	39.05	47.33	76.86	39.88	81.32
C008	MOROBEREKAN	Guinea	9.3	-13.43	XI II	H1				44.88	60.78	95	43.93	80.13
C009	CYPRESS	United States	38.54	-77.02	XI II	H4	H1	H8	90	8.75	71.22	75	4.66	28.81			39.94	41.27
C011	Tainong67	Taiwan	25.03	121.31	XI II	H2	H1	H8	96	19.63	57.85	95	20.73	71.87	26.32	51.44	21.09	75.15
C013	M202	Philippines	14.6	121	Aus	H4	H2	New	60	5.01	16.29	0					4.03	33.24
C015	Laoguangtou83	Heilongjiang	45.45	126.41	Aus	H3		H5	0	0	1.93	0	0	1.03	1.87	12.45	1.83	19.45
C019	Guangluai4hao	Guangdong	23.08	113.15	XI I	H4	H1	H1	0	0	1.57	0	0	9.03			20.76	75.03
C020	xiangaizao10	Hunan	28.11	113	XI I	H4	H1	H1				0	0	5.58			5.5	48.12
C021	Jing7623	Unknown	NA	NA	XI I	H4	H1	H1	0	0	1.38	0	0	1.38	27.96	77.58	19.34	66.13
C022	JinnanteB	Hunan	28.11	113	XI I	H4	H1	H1				0	0	1.78			15.9	79.94
C024	zhenshan97B	Jiangxi	28.41	115.52	XI I	H4	H1	H4				0	0	3.78			16	67.35
C025	Qingsiai16B	Guangdong	23.08	113.15	XI II		H2	H4	96	27.69	78.7	95	44.96	78.89	0.19	23.32	0.5	18.9
C027	Dianrui409B	Yunnan	25.04	102.41	XI II	H2	H1	H4	0	0	1.57	0	0	3.37	18.29	76.96
C030	88B	Jiangsu	32.02	118.5	XI II	H4	H1	H8	0	0	2.18	0	0	10.11	31.57	73.63	9.58	56.86
C031	Xianghui91269	Hunan	28.11	113	XI I	H4	H1	H6	0	0	4.4	0	0	1.21	34.12	69.93	22.37	80.59
C033	Lucaihao	Fujian	26.05	119.18	XI I	H4	H1	H1				0	0	3.19	20.26	56.21	41.98	78.73
C036	Shufeng101	Sichuan	30.39	104.05	XI I	H4	H1	H6	0	0	0	0	0	0	11.5	65.9	20.39	71.94
C037	Chengduai3hao	Sichuan	30.39	104.05	XI I	H4	H1	H6	0	0.32	1.09	0	0	5.88	21.43	61.6	7.79	66.12
C038	Sankecui	Hunan	28.11	113	XI I	H4			40	0.11	7.6		0	18.03
C039	Gongju73	Yunnan	25.04	102.41	XI I	H4	H1	H1	0	0.09	5.47	0			32.55	67.55	27.76	70.28
C040	Jiabala	Xizang	29.41	91.1	XI I	H4	H1	H6	0			0	0	0.52	28.52	61.93
C041	Taishannuo	Guangdong	23.08	113.15	XI I	H4	H1	H8	0	0	4.56	0	0	0.92	22.79	68.37	12.35	54.92
C042	Guichao2hao	Guangdong	23.08	113.15	XI I	H4	H1	H8	0	0.08	3.28	0	0	1.68	31.02	66.52	45.19	83.45
C043	Huke3hao	Shanghai	31.14	121.29	XI I	H2	H1	H1	0	0.1	4.8	0	0	0.78	43.15	79.38	39.8	82.99
C044	Teqingxuanhui	Unknown	NA	NA	XI II	H4	H1	H8	85	15.02	42.6	85	29.33	69.69	20.89	65.12	46.78	71.8
C045	Huangsiguizhan	Guangdong	23.08	113.15	XI II	H4	H1	H8	75	0.11	27.53		0.72	9.66	36.2	77.17	44.69	83
C046	Xiangwanxian3hao	Hunan	28.11	113	XI II	H2	H1	H6	2	0.23	5.24		6.76	20.31	35.18	55.42	37.39	71.1
C047	Taizhong65hao	Taiwan	25.03	121.31	XI I	H4	H1	H1	0	0	2.39	0	0	4.47	33.01	77.34	18	83.04
C049	Jinyou1hao	Fujian	26.05	119.18	XI II	H4	H1	H4	0	0	2.26	0	0	2.55	23.08	76.12	2.16	44.85
C050	Chengnongshuijing	Sichuan	30.39	104.05	XI II	H1	H1	H8	95	31.73	70.94	92	45.6	85.83	29.87	54.32	37.07	73.75
C053	Momi	Guangxi	22.48	108.2	XI II	H4	H1	H4	0	0	0.3	88	28.83	71.58	20.24	65.81	25.18	76.93
C055	Sanbaili	Hunan	28.11	113	XI I	H4	H1	H6	0	0	0	0	0	7.15	39.47	64.94	28.32	90.13
C058	Liusha1hao	Guangxi	22.48	108.2	XI I	H4	H1	H6	0			0	0.12	0.14	25.81	58.79	21.02	58.15
C059	Bawangbian1	Hubei	30	114	XI I	H1	H2	H6	2			50	0.14	8.79	9.28	53.14	0.85	17.88
C060	Dongtingwanxian	Hunan	28.11	113	XI I	H4	H1	H6	0	0	4.23	0	0	1.11			55.54	76.76
C061	Yangdao2hao	Jiangsu	32.02	118.5	XI II	H2	H1	H5	90	7.1	55.51	88	11.98	77.79	9.94	41.64	19.87	64.39
C062	Zhengdao5hao	Henan	34.48	113.42	XI I	H4	H1	H7				0	0	5.27	34.66	62.45	21.47	66.2
C065	Hongwan1hao	Fujian	26.05	119.18	XI I	H1	H2	H7		33.92	72.72	90	27.36	76.14			0	4.63
C066	Liushizao	Sichuan	30.39	104.05	XI I	H4	H1	H4	93	16.78	56.32	0	0	1.55			22.82	78.29
C068	Taizhongxianxuan2	Taiwan	25.03	121.31	XI II	H2	H1	H8	96	10.09	74.73	90	13.68	65.22			43.18	71.53
C069	Dangyu5hao	Anhui	37.51	117.18	XI II	H2	H1	H8				93	14.05	75.49	14.28	58.8	28.55	75.91
C072	Nantehao	Jiangxi	28.41	115.52	XI I	H4	H1	H4	0	0.09	1.93	0	0	3.22	20.96	69.63	31.91	81.1
C073	Esiniu	Guangdong	23.08	113.15	XI I		H1	H4	2	0	1.54	0					16.29	85.62
C076	Nantiangangjiu	Sichuan	30.39	104.05	XI I	H4	H1	H6	0	0.15	2.19	0	0	1.41			24.63	84.76
C077	Benbanggu	Yunnan	25.04	102.41	XI I	H4	H1	H6	0	0	2.73	0	0	0.62			24.46	64.37
C078	Qitoubaigu	Yunnan	25.04	102.41	XI I	H4	H1	H4	0	0.9	6.01	0	0	8.16	11.85	58.72
C080	Hanmadao	Henan	34.48	113.42	XI I	H4	H1	H1				0	0	2.86	25.64	70.33	21.03	74.72
C081	Heidu4	Guangdong	23.08	113.15	XI I	H4	H1	H6	0	0.89	3.51	0	0	0.9			21.01	83.32
C086	Fanhaopi	Yunnan	25.04	102.41	Aus	H4	H2	H5	95	32.45	52.35	90	19.32	66.32	5.42	38.98	1.48	48.31
C088	Baigedao	Jiangsu	32.02	118.5	XI I	H4	H1	H4	0			0	0	1.89	15.26	47.17	18.55	81.03
C090	Sanlicun	Shanxi	34.16	108.54	XI II		H1	H7							24.88	66.56
C091	Meihuanuo	Sichuan	30.39	104.05	XI I	H4	H1	H1				0	0	1.94			20.75	60.62
C092	Lamujia	Yunnan	25.04	102.41	XI I	H4	H1	H1				0	0	2.52			27.09	62.36
C094	Menjiagao1	Hainan	20.2	110.3	XI I	H1	H2	H4	90	15.51	49.05	30	1.53	3.04	2.45	13.49	0.31	6.83
C095	Xiaohonggu	Yunnan	25.04	102.41	XI I	H4	H1	H4	5	0	0.69	5	0.33	2.2	20.34	59.48	30.97	76.82
C096	Jinxibai	Jiangxi	28.41	115.52	XI I	H4	H1	H6					0.33	2.32			42.37	86.89
C097	Jinbaoyin	Fujian	26.05	119.18	XI I	H4				0.36	6							43.51
C098	Hongainuo	Guangxi	22.48	108.2	XI I								0.21	3.38				8.36
C099	Aizaizhan	Guangxi	22.48	108.2	XI I	H4						0	0	2.11				38.99
C100	Dongtingwanxian	Hubei	30	114	XI I	H4	H1	H8		0.68	5.62		1.28	3.45	13.51	41.06
C102	Qiyuexian	Guangxi	22.48	108.2	XI I	H4						0	0	2.03				41.03
C104	Mamagu	Sichuan	30.39	104.05	XI I	H4	H1	H1	0	0	1.17	0	0	0.65	23.08	73.17	23.29	81.39
C107	Mowanggunei	Yunnan	25.04	102.41	XI I	H4						0	0	0.72
C108	Honggu	Sichuan	30.39	104.05	XI I	H4	H1	H1	0	0.2		0	0	1.82	23.79	64.41
C109	Zimi	Yunnan	25.04	102.41	XI I	H4	H1	H4	80	6.36	39.16	75	1.2	19.96	32.33	60.84	36.37	85.85
C110	Xianggu	Yunnan	25.04	102.41	XI I	H4	H1	H4	0	0	1.36	0	0	0.5	16.73	41.61	13.87	72.59
C112	Jinnante43B	Hunan	28.11	113	XI I	H4						0	0	0.56
C113	Xiangzaoxian7hao	Hunan	28.11	113	XI I	H2	H1	H6	1	0		0	0	0.37	32.28	66.24	38.16	73.02
C114	80B	Hunan	28.11	113	XI I	H4	H1	H1				0	0	0.6	19.51	52.33	31.89	59.86
C115	Baoxie123B	Hunan	28.11	113	XI II				2	0.29	4.16	4	1.25	2.86		26.11	22.03	64.57
C117	Jiangnongzao1hao	Jiangxi	28.41	115.52	XI I	H4	H1	H8	0	0	2.42	0	0	2.42			15.86	46.06
C118	Gu154	Unknown	NA	NA	XI II	H2	H1	H8	80	0.42	7.49	90			12.51	65.24
C121	XiangaiB	Jiangxi	28.41	115.52	XI I	H4	H1	H6				0	0	0.32			47.5	83.84
C122	Aituogu151	Sichuan	30.39	104.05	XI I	H1	H2	H6	0	0.18	3.52		2.11	5.26	10.06	49.54	2.18	25.23
C125	Jiefangxian	Jiangxi	28.41	115.52	XI I	H4	H1	H4	0	0	3.1	0	0	2.3	29.94	74.88	23.76	79.35
C127	Baikehualuo	Guangdong	23.08	113.15	XI I	H4			0	0	4.59
C128	Liuyezhan	Hubei	30	114	XI I	H4	H1	H1				0	0	2.3			31.02	67.5
C129	Aihechi	Jiangxi	28.41	115.52	XI I	H4	H1	H4				10		70.36				21.99
C131	Xuanenchangtan	Hubei	30	114	XI I	H4	H1	H4				0	0	4.13			32.96	43.2
C132	Jinzhinuo	Yunnan	25.04	102.41	XI I	H4	H1	H4					0.96	22.63
C135	Xibaizhan	Sichuan	30.39	104.05	XI I	H4	H1	H4				50	2.7	29.86			25.95	58.54
C136	Zegu	Guizhou	26.35	106.42	XI I	H1	H2	H8	50	7.46	38.34	88	21.82	63.09	0.11	27.53	28.56	78.14
C139	Banjiemang	Yunnan	25.04	102.41	XI I	H5			0	0	2.34
C140	Wuzuhonggu	Yunnan	25.04	102.41	XI I	H4	H1	H4	0	0	0.79	0	0	5.59	8.7	42.33	11.14	74.73
C141	Nanganggu	Yunnan	25.04	102.41	XI I	H4	H1	H4	0	0	0.45	0	0	7.22	10.16	30.08	13.85	77.04
C142	Mowanggunei	Yunnan	25.04	102.41	XI I	H4	H1	H4				0	0	4.55			11.63	43.28
C143	Qitougu	Yunnan	25.04	102.41	XI I	H4	H1	H4	0	0	3.64	0	0	1.36			5.92	71.9
C145	ZS97	Zhejiang	30.14	120.09	XI I	H4	H1	H4				0	0	0			23.77	60.94
C147	MH63	Unknown	NA	NA	XI II	H1	H1					80	37.24	72.81
C148	9311	Hunan	28.11	113	XI II	H4	H1	H4	30	0.5	3.9	10	0.76	3.54	27.18	54.17	40.51	72.54
C151	Nanjing11	Jiangsu	32.02	118.5	XI I	H4	H2	H6	0	0	0.22	0	0	0.25			24.43	70.23
C155	Erjiunan1hao	Zhejiang	30.14	120.09	XI I	H4	H1	H1				2	0	0.12			12.03	24.69
C156	ChaoyangyihaoB	Hunan	28.11	113	XI I	H4	H1	H1				0	0	0.55			30.11	65.56
C157	L301B	Hunan	28.11	113	XI I	H4	H1	H4				0	0	0	0.14	34.32	0	8.61
C158	Guangluai15	Guangxi	22.48	108.2	XI I	H4	H1	H6				0	0	3.85				74.9
C159	ZhuzhenB	Hunan	28.11	113	XI I	H4	H1	H1				0	0	2.42			13.53	69.12
C161	Gzhenshan97B	Sichuan	30.39	104.05	XI I	H4	H1	H1				0	0	1.34			11.8	71.49
C162	Nanxiongzaoyou	Guangdong	23.08	113.15	XI I		H1	H4							24.07	50.54	48.36	78.76
C163	Zaoshuxianghei	Guangxi	22.48	108.2	XI II	H4	H1	H8				0	0.62	2.73			24.05	73.74
C164	IR661-1	Unknown	NA	NA	XI II	H2	H1	H8				90	51.31	70.2	18.13	48.02	23.84	69.34
C165	Nanjing11	Jiangsu	32.02	118.5	XI I	H1			0	0	6.78	0	0	11.01	19.6	61.91	11.28	72.51
C166	Gui630	Unknown	NA	NA	XI II	H1	H1	H4	85	21.71	70.17	93	28.24	73.72	26	59.25	35.54	72.39
C167	76--1	Unknown	NA	NA	XI I	H4	H1	H8	0	0.31		0	0.09	1.04	35.66	72.85	33.63	65.54
C168	Xugunuo	Hunan	28.11	113	XI I	H4	H1	H8	0	0.07	3.45	0	0	0.43	25.71	64.16	28.41	78.2
C169	Taizhongzailai1	Taiwan	25.03	121.31	XI II	H2	H1	New	40	0.96	23.68	7	0.09	2.05	11.33	52.46	3.69	57.19
C170	Xiangwanxian1hao	Hunan	28.11	113	XI I	H4	H2	H4	40	0.72	13.07	0	0.09	1.38		19.27	0	13.4
C173	Aimakang	Sichuan	30.39	104.05	XI I	H4	H1	H4	0	0	3.59	0	0	0.47	27.95	76.49	16.77	65.53
C174	JWR221	Unknown	NA	NA	XI II	H4	H1	H1	10	0	5.56		0.36	4.26	31.09	87.23	38.31	57.93
C175	Zhengxian232	Jiangsu	32.02	118.5	XI I	H4	H1	H2	5				1.16	26.99			17.4	47.44
C176	Chenwan3hao	Hunan	28.11	113	XI I	H4	H1	H6				0	0	0.17			34.76	81.59
C178	Aimi	Jiangxi	28.41	115.52	XI I	H4	H1	H7				0	0	2.49	14.75	57.47		65.03
C180	Wanlixian	Hunan	28.11	113	XI I	H4		H6	0	0	0.35	0	0	2.39	28.32	61.68	18.37	67.47
C182	Hengxianliangchun	Guangxi	22.48	108.2	XI I	H4		H4				0	0	3.78	41	75.79	31.13	80.87
C183	Leihuozhan	Anhui	37.51	117.18	XI I		H1	H1									25.84	56.27
C184	Baikezaohe	Hunan	28.11	113	XI I	H4	H1	H6	0	0.11	0.31	0	0	5.88	28.96	59.67	32.27	66.28
C190	Xiangdao	Henan	28.11	113	XI I	H4	H2	H8				50	7.62	21.74	10.84	37.65	0.52	54.72
C191	Younian	Guizhou	26.35	106.42	XI I	H4	H1	H1	0	0.31		0	0.07	2.91	40	74.43	29.4	61
C192	Wukezhan	Fujian	26.05	119.18	XI I	H4	H1	H6				50	6.28	35.02			58.47	79.23
C193	Zhongnong4hao	Sichuan	30.39	104.05	XI I	H4	H1	H1				0	0	1.66			27.96	73.02
C194	Minbeiwanxian	Fujian	26.05	119.18	XI I	H4	H1	H7					0	2.03			10.91	42.69
C197	Maweinian	Guizhou	26.35	106.42	XI I	H4	H1	H4				0	0	2.58			8.11	62.04
C198	Zinuo	Yunnan	25.04	102.41	XI I	H4	H1	H4				0	0	3.23			7.7	58.59
C199	Beizinuo	Yunnan	25.04	102.41	XI I	H4		H4		22.64	53.2	85	13.39	74.53	10.29	52.67	29.13	72.18
C200	Biwusheng	Yunnan	25.04	102.41	XI I	H4	H1	H4	0	0	0.42	0	0.26	4.88	11.61	51.6	19.28	80.33
C201	Yizhixiang	Fujian	26.05	119.18	XI I		H1	H4						44.34	11.31	52.38	50.86	80.33
C202	Xiaobaimi	Guizhou	26.35	106.42	XI I	H1	H2	H4	90	8.63	26.54	85	16.19	57.74	0.11	16.28	9.7	70.45
C203	Zaoxian240	Anhui	37.51	117.18	XI I	H5			0	0	1.7	0	0	0.17
W001	Mayang Khang	Indonesia	-6.08	106.45	XI I	H4						0	0	1.5
W009	BERLIN	Costa Rica	10	-84	XI I									1.72
W015	Safut Khosha	Afghanistan	34.5	69	Aus	H3		H5	85			93	10.4	65.9			0	7.64
W020	IARI 6626	India	28.6	77.2	Aus	H4	H2	H5				70	22.91	51.48		15.46	32.1	79.04
W023	Warrangal Culture 1252	India	28.6	77.2	XI II			H1	0	0	0.26	10	0	2.19	13.82	55.28	19.33	75.08
W025	NC 1/536	Pakistan	33.4	73.08	Aus	H4	H2	H5	90	32.84	63.34						1.57	6.56
W026	Won Son Zo No. 11	Korea	37.6	127	XI I	H4	H1	H8	0	0.36	4.93	0	0	0.65	30.33	65.97	21.81	60.69
W028	Doble Carolina	Uruguay	-34.53	-56.09	Aus	H3	H1	H5				10	0.1	1.06			0	2.87
W029	Ai Chueh Ta Pai Ku	Taiwan	25.02	121.38	XI I	H4	H1	H4	0	0	15.21	0	0	1.44		56.46	21.74	74.17
W030	Thang 10	Vietnam	21.03	105.85	XI I			H4	95			88	22.09	78.65
W031	Sipirasikkam	Indonesia	-6.08	106.45	XI I	H1	H2	H6					4.11	61.82			3.58	48.27
W032	TJ	Guyana	6.46	-58.1	XI I	H1	H2	H6					7.82	59.14			3.07	47.33
W033	PD 46	Sri Lanka	6.55	79.52	XI I	H4	H1	H8				0	0.15	4.25			25.68	78.45
W034	PATNAI 6	Myanmar	16.8	96.15	Aus	H3	H1	H5				85	10.21	63.11			0.81	41.33
W035	K8C-263-3	Suriname	5.52	-55.14	XI I			H4				93	30.95	81.83	2.06	9.27	5.16	26.84
W036	Chun 118-33	China	39.9	116.4	XI I	H4	H1	H8	0	0.1	3.31	0	0	2.06			7.18	60.64
W039	Nam Dawk Mai	Thailand	13.8	100.5	XI I	H4	H1	H4	50	0.18	4.17	38	1.25	6.36	21.27	69.12
W040	INIAP 7	Ecuador	-0.54	-89.36	XI II	H4	H1	H8	30			50	2.04		25.53	64.59	21.62	68.54
W043	Dichroa Alef Uslkij	Kazakhstan	48	68	XI II	H2	H1	H4	95	13.12	49.47	90	22.19	64.21	11.49	56.85	15.35	79.14
W044	BKN 6987-68-14	Thailand	13.5	100.29	XI II	H4	H1	H4	0	0.5	3.67	0	0	0.41			22.95	72.7
W046	IR 9660-48-1-1-2	Philippines	14.6	121	XI II	H2	H1	H8	90	3.12	41.86	93	9.56	50.18			13.25	55.64
W048	N-2703	Nepal	27.7	85.3	Aus	H3		H5				85	10.58	51.51	3.11	21.07	14.67	67.57
W049	PHUDUGEY	Bhutan	27.5	89.7	Aus	H4	H2	H5	90	11.34	51.61		14.98	45.98			0.46	38.46
W051	RP2151-173-1-8	India	28.6	77.2	XI II	H2	H1	H8	85			95	5.35	22.2	9.23	48.63	13.88	53.15
W054	Toga	India	28.6	77.2	XI I	H4	H1	H1				93	6.22	54.12			28.93	54.67
W058	Kao Chio Lin Chou	Taiwan	25	121.7	XI I	H4	H1	H4	0	0	1.66	0	0	1.23			30.09	77.68
W066	IR 238	Philippines	14.6	121	XI II	H4							0	4.44
W069	99216	India	28.6	77.2	Aus	H4	H2	H5				83	31.49	69.64			1.21	35.05
W070	Shui Ya Jien	Hong Kong	22.17	114.08	XI II			H4	92		44.91	85	3.63	47.5	2.1	7.08	1.97	40.74
W071	AKP 4	India	28.6	77.2	XI I
W072	SORNAVARI	Mali	12.4	-7.59	Aus	H3			0	0	2.9	5	1.69	9.48				5.58
W073	IR 2061-214-2-3	Philippines	14.6	121	XI II	H2	H1	H4	0	0	21.74		6.61	29.19			13.35	64.65
W074	TAINUNG 45	Taiwan	25.02	121.38	XI I	H4	H1	H6				0	0	0.2				44.53
W076	Tauli	Nepal	27.7	85.3	Aus	H3		H5				0	0	0.77			7.23	56.66
W078	B805D-MR-16-8-3	Indonesia	-6.08	106.45	XI II	H4	H1	H6	87			50	2.66	13.95	51.27	74.03
W080	UZ ROS 59	Uzbekistan	41.16	69.13	XI I	H4	H1	H4				0					8.24	58.22
W083	CNTLR80076-44-1-1-1	Thailand	13.5	100.29	XI II	H4	H2	H8	95	31.75	75.85	95	13.31	70.53	0.22	13.91	0.19	16.19
W084	IR 58614-B-B-8-2	Philippines	14.6	121	XI II	H4	H1	H4	50	0.82	13.09	70	0.97	11.78	6.52	50.06	4.16	54.52
W085	KECHENGNUO NO. 4	China	39.9	116.4	XI II	H4	H1	H8	30	0	1.25	0					34.04	77.81
W086	4484	China	39.9	116.4	XI II	H1	H1	H4	95			63	31.65	66.02	14.88	42.99	7.89	49.22
W087	YOU-I B	China	39.9	116.4	XI I	H4	H1	H4				0	0	2.74			23.26	56.53
W090	C.B. II	Japan	35.7	139.8	Aus	H4	H1	H5	10	0.17	2.56	0	0	1.8			12.47	76.84
W091	Gallawa	Sri Lanka	6.55	79.52	Aus		New	H5				60	10.83	51.37	0.99	12.58	3.97	45.16
W092	Karayal	Sri Lanka	6.55	79.52	Aus	H3	New	H1	0				0	2.14	27.48	63.36	23.08	71.68
W094	Nang Bang Bentre	Vietnam	21.03	105.85	Aus	H4	H3	H5				0			20.21	73.33	23.99	76.43
W095	DJ 24	Bangladesh	23.51	90.24	Aus			H5									8.94	83.49
W096	DJ 102	Bangladesh	23.51	90.24	Aus		H3	H5									21.51	82.21
W098	UZ ROS 7-13	Uzbekistan	41.16	69.13	Aus	H4	H1	H5	5	0	2.99	25	0.1	0.79	17.21	58.48
W099	SL 22-620	Sierra Leone	8.48	-13.22	Aus	H3		H5	55			0	0	1.14	0	4.11
W100	Spin Mere	Afghanistan	34.5	69	Aus	H4	H1	H5	5	0	1.07	0			17.37	54.84	7.23	74.44
W101	AMANE	Sri Lanka	6.55	79.52	XI I	H4	H1	H5				0	0	2.49			0.09	1.28
W103	P 35	India	28.6	77.2	Aus
W104	CAROLINO 164	Chad	12.1	15.04	Aus	H3		H4	0	0	0.81	0	0	1.47			7.48	57.98
W105	HKG 98	Mali	12.4	-7.59	Aus	H3						45	3.81	15.25
W106	Daudzai Field Mix	Pakistan	33.4	73.08	Aus		New	H5	60	12.18	33.86	83	26.9	51.43	0	11.9	17.69	66.86
W107	JP 5	Pakistan	33.4	73.08	Aus
W108	Hi Muke	Kazakhstan	51.1	-71.3	Aus	H4	H1	H5	10	0	2.45	2	0.37	4.09		60.49	11.88	63.41
W111	Sereno	Jamaica	17.58	-76.48	XI I	H4	H1	H6				0	0	1.71			21.09	60.34
W114	Heo Trang	Vietnam	21.03	105.85	XI I	H4	H1	H4				20	0.11	1.42	17.55	55.6
W115	THAVALU	Sri Lanka	6.55	79.52	Aus	H3						50	2.18	20.54
W121	TCHAMPA	Iran	35.45	51.3	Aus			H5									3.4	34.77
W124	Kin Shan Zim	China	39.9	116.4	XI I	H4	H1	H8				0	0	4.83			41.09	93.09
W126	Pan Ju	China	39.9	116.4	XI I	H4	H1	H4	0	0	8.89	0	0.26	7.7	26.14	46	30.79	93.07
W131	IARI 6621	India	28.6	77.2	Aus	H4	H2	H5	95	48.9	69.27	95	38.09	80.88			10.38	65.49
W132	Hsin Hsing Pai Ku	Taiwan	25.02	121.38	XI I	H4	H2	H4				95	38.55	86.68	0.36	28.17	0	26.97
W133	TD 70	Thailand	13.8	100.5	XI I	H4	H1	H5	50	0.35	8.35	45	0.25				7.78	75.51
W134	Dara	Indonesia	-6.08	106.45	Aus	H3	H1	H4	0	0.16	0.83	2	0.33	2.44			0.28	42.63
W138	4595	China	39.9	116.4	XI I	H4	H1	H1	0		0.22	0	0	0.31			14.61	50.49
W140	Ittikulama	Sri Lanka	6.55	79.52	Aus	H3		H1				0	0	3.82			10.98	79.46
W141	DNJ 179	Bangladesh	23.51	90.24	Aus	H3		H4	5	0	1.55	0	0	3.62	18.49	28.96	13.62	64.78
W142	DNJ 121	Bangladesh	23.51	90.24	Aus	H4			95	13.93	68.99	88	20.78	55.07				49.13
W144	Ao Chiu 2 Hao	China	39.9	116.4	XI I	H4	H1	H8	0	0.17	3.48	0	0.43	8.08	26.52	60.38	13.52	81.35
W145	GUYANE 1	Chad	12.1	15.04	XI I	H4	H1	H4	90	9.19	59.61	50
W146	10340	Italy	41.52	12.37	XI I	H4	H2	H4					4.12	54.48	0.1	11.35	0	18.98
W147	BR11	Bangladesh	23.51	90.24	XI II	H4	H1	H2	0	0	1.02	0	0	1.57	11.98	71.75	14.45	69.58
W148	BR24	India	28.6	77.2	XI I	H4	H2	H4	92	13.18	32.15	88	29.23	84.48	0.26	29.34	0.54	11.24
W149	93072	China	39.9	116.4	XI II	H2	H1	H8				93	16.43				18.85	62.01
W150	108S	Unknown	NA	NA	XI II	H2						93	28.27	64.15				21.38
W151	C418	China	39.9	116.4	XI II	H2	H1	H8				10	0.31	4.85			28.06	80.88
W152	CDR22	China	39.9	116.4	XI II	H1	H1	H8	96	30.12	60.08	90	25.48	73.07	12.84	36.93	42.67	87.23
W153	Chenghui448	Sichuan	30.39	104.05	XI II	H1	H1	H4	96	22.1	54.42	90	45.02	87.81			32.87	84.76
W154	Fengaizhan	Guangdong	23.08	113.15	XI II		H1	H4								58.88	32.03	82.83
W155	Gang46B	China	39.9	116.4	XI I	H2	H1	H4				85	7.01	55.45			31.74	74.2
W156	Gumei2hao	Sichuan	30.39	104.05	XI I	H2	H1		0	0	5.41	85			23.17	65.84	43.78	74.47
W157	Huajingxian74	Guangdong	23.08	113.15	XI I	H4	H1	H8	0	0			1	3.42			35.56	74.14
W158	M3122	China	39.9	116.4	XI II
W159	R644	China	39.9	116.4	XI II	H2	H1	H8	98	28.04	83.76	96	42.33	84.03	27.18	50.37	34.63	88.64
W161	Y134	China	39.9	116.4	XI II	H2	H1	H8				90	25.33	84.43			28.15	78.91
W163	Yuexiangzhan	Guangdong	23.08	113.15	XI II	H2	H1	H8				0	0	4.03			0	3.15
W164	Zaoxian14	Unknown	NA	NA	XI I	H4	H1	H8				0	0	1.21			36.35	75.42
W165	Zhong413	Zhejiang	30.14	120.09	XI II	H4	H1	H8	82	3.34	43.5	25	5.89	6.36	25.28	44.27	44.91	75.42
W166	Zhongyouzao81	Zhejiang	30.14	120.09	XI I	H4	H1	H6				48	2.78	32.82			18.57	70.28
W167	Zihui100	Anhui	37.51	117.18	XI I	H4	H1	H6				67	3.6	20.32	15.75	46.64	15.47	65.24
W168	Bg90-2	Brazil	-15.45	-47.57	XI II	H4	H1	H4	15	1.53	6.33	30	2.51	8.54		62.94	26.04	55.62
W169	IR72	Unknown	NA	NA	XI II	H2	H1	H8	79	1.27	38.09	95	10.2	40.42			20.79	74.98
W170	PR106	Pakistan	33.4	73.08	XI II	H2	H1	H8	95		48.89	95	23.81	64.15	20.09	58.84
W171	TKM9	Philippines	14.6	121	XI II	H3	H1	H8					0.31	4.38			11.13	76.33
W172	Amo13 (Sana)	Unknown	NA	NA	XI II	H4	H1	H8	0	0.1	7.04	0	0.08	1.33		47.39	22.13	68.58
W174	Gayabyeo	Korea	37.35	127.03	XI II	H2	H1	H8				85	18.42	51.76			22.17	72.31
W176	Milyang23	Korea	37.35	127.03	XI II	H2	H1	H8	92	15.38	60.67	92	19.97	69.19			14.03	72.8
W177	MR185	Malaysia	3.2	101.7	XI II	H2	H1	H8	92	12.41	68.63	85	20.58	63.27	15.66	61.12	16.85	72
W178	Manawthukha	Philippines	14.6	121	XI II	H4	H1	H4	50	4.43	40.34	65	22.24	48.45	33.03	75.86	16.77	69.97
W179	Shwe Thwe Yin Hyv	Myanmar	16.8	96.15	XI II	H2	H1	H8				90	33.79	78.8			25.76	81.32
W180	Bg300	Sri Lanka	6.55	79.52	XI II	H2	H1	H8				87	3.9	40.48			7.3	60.73
W181	Bg94-1	Sri Lanka	6.55	79.52	XI II	H4	H1	H5				45	1.1	51.95			23.12	69.88
W182	CR203	Viet Nam	21.03	105.85	XI II	H2	H1	H8				95	3.71	42.85	7.45	73.97	32.79	73.47
W183	OM997	VietNam	21.03	105.85	XI II	H4	H1	H6	87	1.48	31.77	88	5.26	66.48	16.73	63.27	84.23	74.14
W184	PSB RC 28	Philippines	14.6	121	XI II	H2	H1	H8				85	27.11	77.35			16	68.85
W185	PSB RC 66	Philippines	14.6	121	XI II	H2	H1	H4	95	15.14	54.55	88	17.78	50.34	9.22	76.67	19.88	72.49
W186	TEQING	Philippines	14.6	121	XI II	H4	H1	H8				83	18.13	32.42			36.92	70.25
W187	IR68552-55-3-2	Philippines	14.6	121	XI II	H4	H1	H8				75	18.71	37.72			40.1	69.27
W188	IR66897B	Unknown	NA	NA	XI II	H4	H1	H5	0	1.49	5.02	0	0	1.69			43.12	61.53
W189	IR58025B	Unknown	NA	NA	XI II	H2	H1	H8				73	19.77	66.66			31.71	75.49
W191	Pusa (Basmatil)	China	39.9	116.4	XI II
W192	ASD16	India	28.6	77.2	XI II
W194	F6	Japan	35.7	139.8	XI II	H4	H2	H1	92	37.11	76.61	85	43.43	75.18	40.15	68.25	36.68	71.33
W195	452	Unknown	NA	NA	XI II	H1			98	18.1	66.96	95	23.63	86
W197	Ai-Zi-DAO	China	39.9	116.4	XI II	H4	H1	H8	35	1.58	27.22	65	4.58	17.35	40.08	65.25	33.94	64.1
W198	Babaomi	China	39.9	116.4	XI I	H1	H2	H4				95	12.45	69.03			0.06
W199	Diantun502	Yunnan	25.04	102.41	XI II	H2	H1	H8				80	12.54	38.27			0.29	31.84
W200	Heiheaihui	Unknown	NA	NA	XI II	H4	H1	H4	0	0.62	2.3	0	0.08	5.87			28.19	68.86
W201	Jiangxisimiao	Jiangxi	28.41	115.52	XI II	H4	H1	H4				0	0	0.91
W202	Laohudao	Zhejiang	30.14	120.09	XI II	H4	H1	H4	0	0	2.24	0	0	1.1		45.76	34.54	63.45
W203	Linjintangdao	Unknown	NA	NA	XI I	H4	H1	H4				0	0	0.24			0	0.53
W204	Mengguandamagu	Unknown	NA	NA	XI I	H1	H2	H4				80	22.52	80.04	0	22.45	0	12
W205	Pengshantieganzhan	Unknown	NA	NA	XI I	H1	H2	H4				90	23	79.53			0.06	12.71
W206	Wumanggaonuo	Unknown	NA	NA	XI II	H2	H1	H8				96	27.55	75.03			0.09	27.7
W210	Khao Daeng	Philippines	14.6	121	XI I	H1						85	3.36	41.85
W211	Basmati370	Philippines	14.6	121	XI II	H2	H1	H8				83	15.3	37.31			44.32	58.62
W212	Bhavani	India	28.6	77.2	XI I	H4	H1	H7				0	0	5.48			9.93	55.88
W213	IR50	India	28.6	77.2	XI II	H4	H1	H4				83	17.94	65.21	39.43	74.88	23.4	82.28
W214	Jhona349	Pakistan	33.4	73.08	Aus	H4	H2	H5				95	28.76	74.8	1.89	19.18	2.48	42.96
W215	Karnal Local	India	28.6	77.2	Aus	H4						96	30.99	76.18
W216	Type3	India	28.6	77.2	XI II	H2	H1	H7	90	0.89	31.25	82	7.25	44.36			20.28	36.35
W217	IRAT352	Indonesia	-6.08	106.45	XI II	H4	H1	H4	50	3.06	27.66	60					27.99	66.72
W218	TB154E-TB-2	Unknown	NA	NA	XI II	H4	H1	H4	70	6.56	32.64	65	8.26	55.61	34.34	66.61	24.74	65.27
W221	MR77 (seberang)	Philippines	14.6	121	XI II	H4	H1	H4				80	23.75	61.54	14.88	46.12	13.33	76.5
W222	ir6	Pakistan	33.4	73.08	XI II	H2	H1	H8	80	7.66	31.6	92	6.88	67.55			11.06	41.08
W223	At354	Sri Lanka	6.55	79.52	XI II	H2	H1	H3	90	12.98	62.29	96	15.58	59.9	24.87	51.04	9.59	57.87
W224	BG304	Sri Lanka	6.55	79.52	XI II	H2	H1	H8				10	4.4	25.63			9.5	56.6
W227	OM1706	Viet Nam	21.03	105.85	XI II	H2	H1	H8	83	0.38	17.46	80	2.08	31.09			17.65	58.12
W228	OM1723	Viet Nam	21.03	105.85	XI II	H4	H1	New	2	0.14	0.93	0	0	0.76	7.2	61.31	17.55	51.65
W229	X21	Viet Nam	21.03	105.85	XI II	H2	H1	H1	87	2.54	42.02	80	1.55	25.78	32.54	48.82	32.94	80.5
W230	X22	Viet Nam	21.03	105.85	XI II	H4	H1	H1	75	0.3	5.24	55	5.48	32.65			56.43	82.22
W231	X23	Viet Nam	21.03	105.85	XI II	H2						92	10.34	73.27
W233	C70	Viet Nam	21.03	105.85	XI II	H2	H1	H8				88	20.38	67.56			43.77	84.54
W234	Q5	Viet Nam	21.03	105.85	XI II	H2	H1	H8	95	30.37	83.32	91	53.33	78.88	35.77	68.56
W235	Suiyangnian	Unknown	NA	NA	XI I	H4	H1	H1				0	0.25	5.73			34.41	79.73
W236	Pokhreli	Philippines	14.6	121	XI II	H1	H1	H8	90	32.35	70.41	88		83.18	42.28	67.79	47.6	77.58
W237	Govnd	Unknown	NA	NA	XI II	H4	H1	H8	92	16.55	64.24	90	29.9	54.2	54.43	74.32	33.26	61.94
W238	UPR191-66	India	28.6	77.2	XI II	H2	H1	H8	60	1.39	27.83	65	3.79	20.59			19.84	70.58
W239	ASD18	India	28.6	77.2	XI II	H4	H2	H5	85	1.05	13.87	78	9.87	43.26			0.18	16.65
W240	TGMS29	India	28.6	77.2	XI I							95	20.42	72.12	32.8	65.76
W241	Phalguna	India	28.6	77.2	XI II	H2	H1	H4	90	3.63	42.1	72	7.26	45.67		44.67	25.81	60.23
W242	Ajaya	India	28.6	77.2	XI II	H2	H1	H8	90			75	7.49	45.77	7.6	38.94	8.38	63.37
W243	Dodda	Unknown	NA	NA	XI II	H1	H1	H8	90	36.15	64	90	39.38	70.19	24.74	74.99	40.31
W244	Palung 2	Philippines	14.6	121	XI II	H1	H1	H8	95	25.6	61.27	95	35.49	79.73	30.76	59.93	46.08	74.71
W245	TKM6	India	28.6	77.2	XI II	H4			87		48.85	95	26.27	76.14
W246	RUSTYLATE/中413	Unknown	NA	NA	XI I	H4	H1	H6	88	0.08	1.07	0	0	2.14			20.87	67.11
W247	Yenfangghu	Unknown	NA	NA	XI I	H1	H2	H7				90	14.02	42.48			0	13.83
W248	Heimichut	Unknown	NA	NA	XI I	H4	H1	H4				0	0	1.24			17.53	74.45
W259	Teksichut	Japan	35.7	139.8	XI II	H1	H1	H8			71.97	95	45.59	90.78	40	58.9	50.38	79.81
W262	Bintapan	Philippines	14.6	121	XI I	H4	H1	H1	0	0	2.32	50	0	2.39			8.68	62.88
W263	SADAJIRA-19-303	Unknown	NA	NA	XI II	H2	H1	H8				88	26.73	72.72	42.41	70.53	36.99	80.5
W264	CHOROFA	Philippines	14.6	121	XI I	H4	H2	H4	68	0.1	22.57	75	4.89	30.12			0	4.53
W265	La110	United States	38.54	-77.02	XI II	H2	H1	H8	90	19	69.6	88	28.94	83.68	51.08	71.17	39.71	68.91
W266	Yunjiang35	Unknown	NA	NA	XI II	H4	H1	H4	82	12.95	41.4	85	10.02	51.54	26.26	83.88	21.89	80.65
W267	Yunhui72	China	39.9	116.4	XI II	H4	H1	H8				0	0.18	1.35			43.92	90
W268	Wudadaozhong	Korea, South	39	125.47	XI I	H4	H2	H8	91	0	10.41	78	2.68	35.21				10.8
W269	IR65600-27-1-2-2	Philippines	14.6	121	XI II	H2	H1	H7				42	0	2.51			26.05	70.95
W270	Yetuozai	Unknown	NA	NA	XI I	H4			0	0	1.68
W271	P59279	Unknown	NA	NA	XI I		H1	H7									15.73	67.39
W272	Tsao wan ching	China	39.9	116.4	XI I	H4				4.05	18.44	2	0.56	3.24
W274	Er chiu ching	China	39.9	116.4	XI I	H4	H1	H8				0	0	0			14.41	51.33
W277	Lakkhi kajal	Bangladesh	23.51	90.24	Aus	H4	H3	H5				60	19.13	18.83			18.66	83.3
W278	Moisdol	Bangladesh	23.51	90.24	Aus	H4	H3	H5	97	9.36	67.21	95	44.57	63.53
W279	Jabor sail	Bangladesh	23.51	90.24	Aus	H3		H4	0	0	2.28	0	0	0.83			4.91	43.95
W280	Sada solay	Pakistan	33.4	73.08	Aus	New	New	H1				4	0	0	7.04	35.24	15.21	65.09
W282	Ma ba you zhan	China	39.9	116.4	XI I	H4			2	0	0.28	0
W286	Garia	Bangladesh	23.51	90.24	Aus		New	H5	0	0	0	0	0	0.1			9.06	57.15
W287	AUS 449	Bangladesh	23.51	90.24	Aus	H3		H5				0	0	0.75
W289	IR 661-1-140-3-117	Philippines	14.6	121	XI II	H2	H1	H8	97		60.49	90	17.48	64.81			21.29	46.53
W291	IR 2071-625-1-252	Philippines	14.6	121	XI II	H2	H1	H8	60	9.19	33.04	90	24.85	63.57			33.22	55.72
W292	Khoia boro	Bangladesh	23.51	90.24	Aus	H4	H1	H5	0	0	0.81	0	0	1.83	10.38	44.25	7.8	68.88
W293	IR 8	Philippines	14.6	121	XI II	H2	H1	H8	50	4.13	12.05	90	6.92	27.28	27.02	62.31	14.21	46.9
W294	LABELLE	United States	38.54	-77.02	XI II
W295	LEBONNET	United States	38.54	-77.02	XI II	H4	H1	H6			16.27	85	2.26	42.31			21.43	49.9
W296	AUS 371	Bangladesh	23.51	90.24	Aus	H3	H1	H5	80	8.03	13.82	80	9.54	46.07			3.35	44.61
W297	AUS 373	Bangladesh	23.51	90.24	Aus	H4	H2	H5	90	25.41	57.75	75					24.78	66.42
W298	IR 36	Philippines	14.6	121	XI II	H2	H1	H8	95	7.67	58.88	95	27.52	53.63	20.92	61.32	40.18	77.63
W299	JAYA	India	28.6	77.2	XI I	H4	H1	H4	0	0	2.75	0	0	0.81	42.44	66.26	22.95	70.67
W301	IR 64	Philippines	14.6	121	XI II	H4	H1	H6	80			83	1.13	58.32			9.8	70.72
W307	AGNO (PSBRC28)	Philippines	14.6	121	XI II	H2	H1	H6	95		65.31	90	36.52	81.31			5.76	53.49
W308	PSBRC82	Philippines	14.6	121	XI II	H2	H1	H8				96	22.08	75.86			15.04	65.02
W309	NSICRC122	Philippines	14.6	121	XI II		H1	H8	90	4.35	49.94	87	16.5	67.05	23.66	75.8	21.93	60.13
W310	BRRI DHAN 29	Bangladesh	23.51	90.24	XI II	H4	H1	H4	5	0.11	1.87				21.31	48.35	33.84	80.21
W311	PR 116	Punjab	29.3	73.55	XI II	H2	H1	H8	90	6.41	13.63	80	4.32	25.47	17.34	44.26	15.21	63.47
W312	CIGEULIS	Indonesia	-6.08	106.45	XI II	H4	H1	H6	50	0.87	4.43	50	3.23	48.31	28.58	51.19	32.5	71.01
W313	OM 2517	Viet Nam	21.03	105.85	XI II	H2		H4		0.45	9.97	90	25.22	55.55			5.14	49.86
W314	BRRI DHAN 28	Bangladesh	23.51	90.24	XI II	H2	H1	H6	92	16.6	68.03	90	37.36	89.25			39.61	85.5
W315	CIBOGO	Indonesia	-6.08	106.45	XI II	H4	H1	H6	7	0	1.14	40	0.38	14.92			28.82	68.54
W316	NEDA	Iran	35.45	51.3	XI II		H1	H4				0					14.97	70.05
W317	CIHERANG	Indonesia	-6.08	106.45	XI II	H4	H1	H6	5	0	0.06	42	1	11.97	31.46	67.65	31.15	63.48
W318	Qiuqianbai	Anhui	37.51	117.18	XI I	H4	H1	H1				0	0	11.39			33.25	94.58
W320	Wenxiangnuo	Yunnan	25.04	102.41	XI I	H4	H1	H1				20	1.6	13.17			8.26	44.57
W321	Laozaogu	Yunnan	25.04	102.41	XI I	H4	H1	H4				0	0	1.15
W322	Lengshuinuo	Yunnan	25.04	102.41	XI I	H2	H1	H4	0	0.53	9.37	0	1.09	6.6			31.95	70.08
W330	ASWINA 330	Bangladesh	23.51	90.24	Aus	H4	H2	H5				90	32	74.07
Note: ‘New’ in the columns of the three Rf genes haplotype indicates that the paternal line carries a novel allele, which does not belong to any main haplotypes in this study.

## Sheet: Table S2
Table S2 Primers used in this study
Gene	Primer name	Sequence	Usage
			Full-length of gene		Partial-length of gene
			Amplification	sequencing	Amplification	sequencing
Rf4	Rf45R	TGAAGAGCGTGCTAACGG	√	√
	Rf43F	AGCATGCACCTCCTGACT	√	√
	Rf45F	ttctagcttcggtggatc		√
	Rf4IF	gagctgctgcacatgatg		√		√
	R4D1F	gtcgtataacactgtcctc			√	√
	R4D1R	GTTGTACGTGCTAAGTTC			√	√
	R4I1R	ccgtaggtgcacaagttgg			√	√
Rf5	Rf5F	GCTGTTGTCGCTTACGGT	√	√
	Rf5R	CAAAGCTTCAGACATATC	√	√	√
	Rf5.1R	TGGTAAGTACCTCCATGG		√
	Rf5.1F	tgctgcacatgatggctg		√	√	√
	R5FR	tgagaccatgccagaaag				√
Rf6	Rf6F	TCCCTAGCCATCGTCAAG	√	√
	Rf6R	GTGAGTAGACTGAAACTG	√	√
	Rf6IDR	CCTTCAGAGATGAGCCTGTCG		√
	Rf6.1F	GTACGCAACCTGATCACT		√
	Rf6FF	CGACTTATGCACGTACAG			√	√
	Rf6FR	GCATCCTCTATCCTACCG			√	√

## Sheet: Table S3
Table S3 Haplotype classification of Rf4
Position	A.A.sub	H1		H2		H3		H4												H5
		MH63	W204	W159	W149	W015	W287	ZS97	C022	C055	C155	C170	C199	W083	W094	W132	W172	W194	W278	C139	C203
+42	G->GGG	T	CGGCGGC	T	T	T	T	T	T	T	T	T	T	T	T	T	T	T	T	T	T
+144		G	G	G	G	G	G	T	T	T	T	T	T	T	T	T	T	T	T	G	G
+259	K->E	A	A	A	G	G	A	A	A	A	A	A	A	A	A	A	A	A	A	A	A
+378	D->E	T	T	T	T	A	A	T	T	T	T	T	T	T	T	T	T	T	T	T	T
+466		G	G	G	G	G	G	G	G	G	C	C	G	G	G	C	C	C	G	G	G
+474		A	A	A	A	A	A	C	C	C	C	C	C	C	C	C	C	C	C	C	C
+484	D->N	G	G	G	G	A	A	A	A	A	A	A	A	A	A	A	A	A	A	G	G
+503	I->N	T	T	T	T	A	A	A	A	A	A	A	A	A	A	A	A	A	A	A	A
+614		A	A	A	A	A	A	C	C	C	C	C	C	C	C	C	C	C	C	A	A		Note: red numbers in the Position column indicate selected SNPs to differentiate different haplotypes in the partial sequencing of Rf4.
+622		C	C	C	C	C	C	A	A	A	A	A	A	A	A	A	A	A	A	C	C
+625		A	A	A	A	A	A	G	G	G	G	G	G	G	G	G	G	G	G	A	A
+639		A	A	A	A	A	A	G	G	G	G	G	G	G	G	G	G	G	G	A	A
+660		T	T	T	T	T	T	A	A	A	A	A	A	A	A	A	A	A	A	T	T
+703		G	G	G	G	G	G	G	A	G	G	G	A	G	G	G	A	G	G	G	G
+779	T->N	C	C	C	C	C	C	C	C	C	C	C	C	C	C	C	C	C	C	A	A
+783		G	G	G	G	G	G	G	G	G	G	G	G	G	G	G	G	G	G	C	C
+809	D->G	A	A	A	A	G	G	A	A	A	A	A	A	A	A	A	A	A	A	A	A
+815		T	T	T	T	T	T	G	G	G	G	G	G	G	G	G	G	G	G	T	T
+824	T->N	C	C	C	C	A	A	C	C	C	C	C	C	C	C	C	C	C	C	A	A
+831	M->L	CA	CA	CA	CA	TC	TC	CA	CA	CA	CA	CA	CA	CA	CA	CA	CA	CA	CA	TC	TC
+861		G	G	G	G	G	G	G	G	G	G	G	G	G	G	G	G	G	G	A	A
+877	F->T	TTT	TTT	TTT	TTT	TTT	TTT	TTT	TTT	TTT	TTT	TTT	TTT	TTT	TTT	TTT	TTT	TTT	TTT	ACA	ACA
+882		C	C	C	C	C	C	C	C	C	C	C	C	C	C	C	C	C	C	C	A
+893	R->H	G	G	G	G	A	A	G	G	G	G	G	G	G	G	G	G	G	G	G	G
+903		T	T	T	T	T	T	T	T	T	T	T	T	T	T	T	T	T	T	C	C
+907	E->K	G	G	A	A	G	G	G	G	G	G	G	G	G	G	G	G	G	G	G	G
+913	N->D	A	A	A	A	G	G	G	G	G	G	G	G	G	G	G	G	G	G	A	A
+919	F->V	T	T	T	T	G	G	G	G	G	G	G	G	G	G	G	G	G	G	G	G
+929	R->S, N	GA	GA	GA	GA	AC	AC	AC	AC	AC	AC	AC	AC	AC	AC	AC	AC	AC	AC	GT	GT
+933		A	A	A	A	G	G	G	G	G	G	G	G	G	G	G	G	G	G	A	A
+936		G	G	G	G	C	C	C	C	C	C	C	C	C	C	C	C	C	C	G	G
+940	N->D	A	A	A	A	G	G	G	G	G	G	G	G	G	G	G	G	G	G	A	A
+957		T	T	T	T	C	C	T	T	T	T	T	T	T	T	T	T	T	T	T	T
+965	S->C	C	C	C	C	G	G	C	C	C	C	C	C	C	C	C	C	C	C	C	C
+968/9	T->M	CC	CC	CC	CC	TG	TG	CC	CC	CC	CC	CC	CC	CC	CC	CC	CC	CC	CC	CC	CC
+987		C	C	C	C	T	T	C	C	C	C	C	C	C	C	C	C	C	C	C	C
+1011		A	A	A	A	T	T	T	T	T	T	T	T	T	T	T	T	T	T	A	A
+1012	E->K	G	G	G	G	A	A	A	A	A	A	A	A	A	A	A	A	A	A	G	G
+1024	A->T	G	G	G	G	A	A	A	A	A	A	A	A	A	A	A	A	A	A	G	G
+1033	R->G	C	C	C	C	G	G	G	G	G	G	G	G	G	G	G	G	G	G	C	C
+1072	V->F	G	G	G	G	T	T	T	T	T	T	T	T	T	T	T	T	T	T	G	G
+1077	E->D	G	G	G	G	C	C	C	C	C	C	C	C	C	C	C	C	C	C	G	G
+1110		T	T	T	T	C	C	C	C	C	C	C	C	C	C	C	C	C	C	T	T
+1113		T	T	T	T	C	C	C	C	C	C	C	C	C	C	C	C	C	C	T	T
+1119	Q->H	A	A	A	A	C	C	C	C	C	C	C	C	C	C	C	C	C	C	A	A
+1122		G	G	G	G	T	T	T	T	T	T	T	T	T	T	T	T	T	T	G	G
+1129	H->Y	C	C	C	C	T	T	T	T	T	T	T	T	T	T	T	T	T	T	C	C
+1134		A	A	A	A	T	T	T	T	T	T	T	T	T	T	T	T	T	T	A	A
+1136	F->Y	T	T	T	T	A	A	A	A	A	A	A	A	A	A	A	A	A	A	T	T
+1179	D->E	T	T	T	T	A	A	A	A	A	A	A	A	A	A	A	A	A	A	T	T
+1180	Q->E	C	C	C	C	G	G	G	G	G	G	G	G	G	G	G	G	G	G	C	C
+1184		C	C	C	C	C	C	T	T	T	T	T	T	T	T	T	T	T	T	C	C
+1194		A	A	A	A	A	A	T	T	T	T	T	T	T	T	T	T	T	T	A	A
+1196		TC	TC	TC	TC	TC	TC	AT	AT	AT	AT	AT	AT	AT	AT	AT	AT	AT	AT	TC	TC
+1199		G	G	G	G	G	G	A	A	A	A	A	A	A	A	A	A	A	A	G	G
+1202		AA	AA	AA	AA	AA	AA	GG	GG	GG	GG	GG	GG	GG	GG	GG	GG	GG	GG	AA	AA
+1207		0	0	0	0	0	0	1515	1515	1515	1515	1515	1515	1515	1515	1515	1515	1515	1515	0	0
(+330)								C	C	C	A	C	C	C	C	A	C	C	C
(+850)								C	C	C	A	A	C	A	C	A	C	A	C
(+1020)								G	T	T	G	G	G	G	G	T	T	T	T
+1215	H->Q	T	T	T	T	A	A	A	A	A	A	A	A	A	A	A	A	A	A	T	T
+1232	V->A	T	T	T	T	C	C	C	C	C	C	C	C	C	C	C	C	C	C	T	T
+1237	T->C	AC	AC	AC	AC	AC	AC	AC	AC	AC	AC	AC	AC	AC	AC	AC	AC	AC	AC	TG	TG
+1239		C	C	C	C	C	C	G	G	G	G	G	G	G	G	G	G	G	G	C	C
+1246		A	A	A	A	A	A	G	G	G	G	G	G	G	G	G	G	G	G	A	A
+1256/7	D->G	AT	AT	AT	AT	GC	GC	GC	GC	GC	GC	GC	GC	GC	GC	GC	GC	GC	GC	AT	AT
+1258	V->I	G	G	G	G	A	A	A	A	A	A	A	A	A	A	A	A	A	A	G	G
+1278	S->R	T	T	T	T	A	A	A	A	A	A	A	A	A	A	A	A	A	A	T	T
+1282		G	G	G	G	G	G	A	A	A	A	A	A	A	A	A	A	A	A	G	G
+1284	D->E	T	T	T	T	A	A	A	A	A	A	A	A	A	A	A	A	A	A	T	T
+1295	L->R	T	T	T	T	G	G	T	T	T	T	T	T	T	T	T	T	T	T	T	T
+1321	G->R	G	G	G	G	A	A	G	G	G	G	G	G	G	G	G	G	G	G	G	G
+1328	T->S	C	C	C	C	G	G	G	G	G	G	G	G	G	G	G	G	G	G	C	C
+1333/4	N->G	AA	AA	AA	AA	GG	GG	GG	GG	GG	GG	GG	GG	GG	GG	GG	GG	GG	GG	AA	AA
+1337'8	I->N	TT	TT	TT	TT	AC	AC	AC	AC	AC	AC	AC	AC	AC	AC	AC	AC	AC	AC	TT	TT
+1344		G	G	G	G	T	T	T	T	T	T	T	T	T	T	T	T	T	T	G	G
+1349	T->N	C	C	C	C	A	A	A	A	A	A	A	A	A	A	A	A	A	A	C	C
+1366		C	C	C	C	C	C	T	T	T	T	T	T	T	T	T	T	T	T	C	C
+1376	Y->C	A	A	A	A	A	A	G	G	G	G	G	G	G	G	G	G	G	G	G	G
+1378		G	G	G	G	G	G	A	A	A	A	A	A	A	A	A	A	A	A	G	G
+1383		G	G	G	G	G	G	A	A	A	A	A	A	A	A	A	A	A	A	A	A
+1389	E->D	G	G	G	G	G	G	G	G	G	G	G	G	G	G	G	G	G	G	C	C
+1391		A	A	A	A	A	A	G	G	G	G	G	G	G	G	G	G	G	G	A	A
+1405	F->I	T	T	T	T	T	T	A	A	A	A	A	A	A	A	A	A	A	A	A	A
+1408	F->L	T	T	T	T	T	T	C	C	C	C	C	C	C	C	C	C	C	C	C	C
+1411	K->E	A	A	A	A	A	A	G	G	G	G	G	G	G	G	G	G	G	G	G	G
+1422/3		CA	CA	CA	CA	CA	CA	TC	TC	TC	TC	TC	TC	TC	TC	TC	TC	TC	TC	TC	TC
+1425	S->R	T	T	T	T	T	T	A	A	A	A	A	A	A	A	A	A	A	A	A	A
+1436	P->L	C	C	C	C	C	C	T	T	T	T	T	T	T	T	T	T	T	T	T	T
+1444	V->I	G	G	G	G	G	G	A	A	A	A	A	A	A	A	A	A	A	A	A	A
+1454	S->N	G	G	G	G	G	G	A	A	A	A	A	A	A	A	A	A	A	A	A	A
+1465/6	S->D	AG	AG	AG	AG	AG	AG	GA	GA	GA	GA	GA	GA	GA	GA	GA	GA	GA	GA	GA	GA
+1469	N->S	A	A	A	A	A	A	G	G	G	G	G	G	G	G	G	G	G	G	G	G
+1472	L->H	T	T	T	T	T	T	A	A	A	A	A	A	A	A	A	A	A	A	A	A
+1509		T	T	T	T	T	T	C	C	C	C	C	C	C	C	C	C	C	C	C	C
+1515		C	C	C	C	C	C	G	G	G	G	G	G	G	G	G	G	G	G	C	C
+1516		C	C	C	C	C	C	C	C	C	C	C	C	C	C	C	C	C	C	T	T
+1527		T	T	T	T	T	T	T	T	T	T	T	T	T	T	T	T	T	T	A	A
+1543	N->D	A	A	A	A	A	A	A	A	A	A	A	A	A	A	A	A	A	A	G	G
+1546	V->I	G	G	G	G	G	G	G	G	G	G	G	G	G	G	G	G	G	G	A	A
+1554		G	G	G	G	G	G	C	C	C	C	C	C	C	C	C	C	C	C	G	G
+1559	N->S	A	A	A	A	G	G	A	A	A	A	A	A	A	A	A	A	A	A	A	A
+1563		T	T	T	T	T	T	T	T	T	T	T	T	T	T	T	T	T	T	A	A
+1566		T	T	T	T	T	T	T	T	T	T	T	T	T	T	T	T	T	T	C	C
+1586		C	C	G	G	C	C	C	C	C	C	C	C	C	C	C	C	C	C	C	C
+1607	M->T	T	T	T	T	C	C	C	C	C	C	C	C	C	C	C	C	C	C	C	C
+1618	S->A	T	T	T	T	G	G	G	G	G	G	G	G	G	G	G	G	G	G	G	G
+1620		T	T	C	C	C	C	C	C	C	C	C	C	C	C	C	C	C	C	C	C
+1621	G->S	G	G	G	G	A	A	A	A	A	A	A	A	A	A	A	A	A	A	A	A
+1627		0	0	0	0	0	0	105	105	105	105	105	105	105	105	105	105	105	105	0	0
+1639	L->V	T	T	T	T	G	G	T	T	T	T	T	T	T	T	T	T	T	T	G	G
+1648	N->D	A	A	A	A	G	G	A	A	A	A	A	A	A	A	A	A	A	A	G	G
+1652	T->I	C	C	C	C	T	T	C	C	C	C	C	C	C	C	C	C	C	C	T	T
+1659		T	T	T	T	C	C	T	T	T	T	T	T	T	T	T	T	T	T	C	C
+1663	S->G	A	A	A	A	G	G	A	A	A	A	A	A	A	A	A	A	A	A	G	G
+1668		T	T	T	T	C	C	T	T	T	T	T	T	T	T	T	T	T	T	C	C
+1686		C	C	C	C	T	T	C	C	C	C	C	C	C	C	C	C	C	C	T	T
+1688	K->R	A	A	A	A	G	G	A	A	A	A	A	A	A	A	A	A	A	A	G	G
+1690	I->V	A	A	A	A	G	G	A	A	A	A	A	A	A	A	A	A	A	A	G	G
+1695		T	T	T	T	C	C	T	T	T	T	T	T	T	T	T	T	T	T	C	C
+1704	E->D	A	A	A	A	T	T	A	A	A	A	A	A	A	A	A	A	A	A	T	T
+1710		G	G	G	G	A	A	G	G	G	G	G	G	G	G	G	G	G	G	A	A
+1715	V->A	T	T	T	T	C	C	T	T	T	T	T	T	T	T	T	T	T	T	C	C
+1722		T	T	T	T	C	C	T	T	T	T	T	T	T	T	T	T	T	T	C	C
+1725		G	G	G	G	A	A	G	G	G	G	G	G	G	G	G	G	G	G	A	A
+1733	E->V	A	A	A	A	T	T	A	A	A	A	A	A	A	A	A	A	A	A	T	T
+1753	D->N	G	G	G	G	A	A	G	G	G	G	G	G	G	G	G	G	G	G	A	A
+1794	Q->H	A	A	A	A	T	T	A	A	A	A	A	A	A	A	A	A	A	A	T	T
+1833		T	T	T	T	T	T	G	G	G	G	G	G	G	G	G	G	G	G	T	T
+1840		A	A	A	A	A	A	G	G	G	G	G	G	G	G	G	G	G	G	A	A
+1850/1		CA	CA	CA	CA	CA	CA	TG	TG	TG	TG	TG	TG	TG	TG	TG	TG	TG	TG	CA	CA
+1864		A	A	A	A	A	A	T	T	T	T	T	T	T	T	T	T	T	T	A	A
+1866		C	C	C	C	C	C	G	G	G	G	G	G	G	G	G	G	G	G	C	C
+1869		G	G	G	G	G	G	A	A	A	A	A	A	A	A	A	A	A	A	G	G
+1890		A	A	A	A	A	A	G	G	G	G	G	G	G	G	G	G	G	G	A	A
+1938		C	C	C	C	C	C	T	T	T	T	T	T	T	T	T	T	T	T	C	C
+2074	W->R	T	T	T	T	T	T	T	T	T	T	T	T	T	T	T	T	T	T	A	A

## Sheet: Table S4
Table S4 Haplotype classification of Rf5
Postion	A.A.sub	H1 9311	H2 YTA	H3
-249		-	-	49
-247		C	C	T
+69		A	G	A
+109	V->M	G	A	G
+114		C	C	T
+363	D->E	C	C	A
+370	A->T	G	G	A
+446	M->T	T	T	C		Note: red numbers in the Position column indicate selected SNPs to differentiate different haplotypes in the partial sequencing of Rf5.
+469	N->D	A	A	G
+488	I->N	T	T	A
+501		G	G	T
+599	T->N	C	C	A
+607	I->L	A	A	C
+687		T	T	A
+704	N->S	A	G	A
+721		T	T	C
+736	A->T	G	G	A
+739	M->V	A	A	G
+747		A	A	G
+764	N->T	A	A	C
+779	N->S	A	A	G
+817	L->V	C	C	G
+825	Y->F	A	A	G
+827		A	A	T
+860	G->V	G	G	T
+914	S->N	G	G	A
+917	L->S	T	C	C
+953	M>T	T	T	C
+972		C	T	C
+1057	V->F	G	T	G
+1062	E->D	G	C	G
+1070	G->A	G	C	G
+1098		T	C	T
+1108	D->N	G	G	A
+1121	F->Y	T	A	T
+1124	S->N	G	A	G
+1143		C	T	C
+1165	Q->E	C	G	C
+1213	N->D	A	G	A
+1222	T->S	A	A	T
+1314	S->R	C	C	A
+1325	I->N	T	T	A
+1348	G->S	G	G	A
+1351		T	T	C
+1353		G	G	C
+1356		C	C	T
+1358	T->I	C	C	T
+1361	C->F	G	G	T
+1363	N->D	A	A	G
+1374	E->D	G	G	C
+1376	R->K	G	G	A
+1390	I->F	A	A	T
+1416		C	C	T
+1423	N->D	A	A	G
+1500	E->D	G	G	C
+1527		C	C	T
+1528	N->D	A	G	G
+1531	V->I	G	A	A
+1539		C	G	A
+1544	N->S	A	G	G
+1548		T	T	A
+1551		T	C	C
+1555	N->D	A	G	G
+1633	N->D	A	A	G
+1636/7	T->C	AC	AC	TG
+1644		T	T	A
+1649	S->N	GC	GC	AT
+1656		G	G	A
+1686	M->I	G	G	A
+1815		T	T	C
+1836		G	G	A
+1910	Q->R	A	A	G
+2193		G	G	A
+2429		T	T	G
+2640		A	A	G
